# Supplementary material for: Inferring Potential microRNA-microRNA Associations Based on Targeting Propensity and Connectivity in the Context of Protein Interaction Network
Source: PLoS One. 2013 Jul 16;8(7):e69719. doi: 10.1371/journal.pone.0069719 (PMC3713046; doi:10.1371/journal.pone.0069719)
Supplement: File S1 — Information of experimentally verified miRNA targets from TarBase. (TXT) [file pone.0069719.s002.txt]

hsa-miR-376a-5p	SLC16A1,TTK,SFRS11
hsa-miR-106a	MYLIP,HIPK3,RB1,CDKN1A,ARID4B
hsa-miR-200a	ZEB1,SIP1
hsa-miR-434-5p	RTL1
hsa-miR-129	EIF2C3,CAMTA1
hsa-miR-200b	ZEB1
hsa-miR-433-5p	RTL1
hsa-miR-125a	ERBB3,LIN28,ERBB2
hsa-miR-20a	TGFBR2
hsa-miR-27a	ZBTB10,MYT1
hsa-miR-32	PFV-1
hsa-miR-1	KCNQ1,HAND2,HDAC4,GJA1,KCNJ2,HCN4,TMSL1,HCN2
hsa-miR-373	LATS2
hsa-let-7e	SMC1A
hsa-miR-370	MAP3K8
hsa-miR-200c	SIP1,ZEB1
hsa-miR-23b	NOTCH1
hsa-miR-19b-2	MYLIP,HIPK3
hsa-miR-145	IRS1,TMOD3,FLJ21308
hsa-miR-130a	HOXA5,TAC1,MEOX2
hsa-miR-101	MYCN,EZH2
hsa-miR-16	BCL2,TPPP3
hsa-miR-520h	SMAD6,ABCG2
hsa-miR-17-5p	NCOA3,E2F1,CDKN1A
hsa-miR-15	BCL2,DMTF1
hsa-miR-10b	HOXD10
hsa-miR-431	RTL1
hsa-let-7c	TRIM71
hsa-miR-199a**	MET
hsa-miR-125b	LIN28
hsa-miR-375	JAK2,USP1,C1QBP,MTPN,ADIPOR2
hsa-miR-24	CDKN2A,DHFR,NOTCH1,ACVR1B,MAPK14
hsa-miR-124a	CTDSP1,VAMP3
hsa-miR-106b	CDKN1A
hsa-miR-133b	PKM2
hsa-miR-103-1	FBXW11
hsa-miR-126**	SLC45A3
hsa-miR-133	SRF,ERG,HCN2,PTBP2,KCNE1
hsa-let-7b	LIN28,MTPN,CCND1
hsa-miR-199b	LAMC2
hsa-miR-143	MAPK7,MAPK12
hsa-miR-138	TERT
hsa-miR-20	E2F1
hsa-miR-434-3p	RTL1
hsa-miR-126	VCAM1
hsa-miR-136	RTL1
hsa-miR-29b-1	BACE1
hsa-miR-29a	BACE1,DNMT3A,DNMT3B
hsa-let-7	KRAS,CSDE1,HMGA2
hsa-miR-192	SIP1
hsa-miR-223	NFIA
hsa-let-7g	IGF2BP1,HMGA2
hsa-miR-9	BACE1
hsa-miR-372	CDKN1A,LATS2
hsa-miR-124	MAPK14,SERP1,SLC16A1,MAGT1,SYCP1,ACAA2,ATP6V0E1,LAMC1,CD164,GAS2L1,RDH10,MTPN,VAMP3,SUCLG2,SURF4,ELOVL5,RAVER2
hsa-let-7a	TRIM71,NF2
hsa-miR-133a	PKM2
hsa-miR-155	TM6SF1,AGTR1,TP53INP1,BACH1,LDOC1,MATR3
hsa-miR-196	HOXC8,HOXB8,HOXA7,HOXD8
hsa-miR-378	SUFU,TUSC2
hsa-miR-23a	C6orf134,CXCL12
hsa-miR-15b	BCL2
hsa-miR-181b	GRIA2,VSNL1
hsa-miR-98	HMGA2
hsa-miR-433	FGF20
hsa-miR-127	RTL1,BCL6
hsa-miR-222	CDKN1C,KIT,CDKN1B
hsa-miR-141	CLOCK
hsa-miR-1b	G6PD,BDNF
hsa-miR-10a	HOXA1
hsa-miR-21	PTEN,TPM1,PDCD4,SERPINB5
hsa-miR-210	EFNA3
hsa-miR-140	HDAC4
hsa-miR-34	NOTCH1,DLL1
hsa-miR-26a	SMAD1,PLAG1,EZH2
hsa-miR-148	DNMT3B
hsa-miR-150	MYB
hsa-miR-122a	CCNG1
hsa-miR-29	TCL1A
hsa-miR-29c	LAMC1,DNMT3B,COL1A2,SPARC,COL3A1,FUSIP1,DNMT3A,COL4A1,TDG,COL4A2,COL1A1,COL15A1
hsa-miR-132	PGC
hsa-miR-221	CDKN1C,KIT,CDKN1B
hsa-miR-433-3p	RTL1
hsa-miR-30a-3p	CDK6,THBS1,SLC7A6,WDR82,TMEM2,CYR61,VEZT,TUBA1A
hsa-miR-130	CSF1,MAFB
hsa-miR-224	API5
hsa-miR-206	GJA1,FSTL1,UTRN,TAC1,ESR1
hsa-miR-122	TRPV6
hsa-miR-189	SLITRK1
hsa-miR-34a	CDK6,E2F3,CCND1
hsa-miR-214	PTEN
hsa-miR-26	SMAD1
hsa-miR-92-2	MYLIP,HIPK3
hsa-miR-181	TCL1A
hsa-miR-20b	MYLIP,HIPK3,CDKN1A,ARID4B
hsa-miR-27b	CYP1B1,NOTCH1
hsa-miR-23	POU4F2,HES1
hsa-miR-107	BACE1,NFIA
hsa-miR-19a	PTEN
hsa-miR-29b	DNMT3A,MCL1,DNMT3B
