# Supplementary material for: Inferring Potential microRNA-microRNA Associations Based on Targeting Propensity and Connectivity in the Context of Protein Interaction Network
Source: PLoS One. 2013 Jul 16;8(7):e69719. doi: 10.1371/journal.pone.0069719 (PMC3713046; doi:10.1371/journal.pone.0069719)
Supplement: File S2 — Information of predicted miRNA targets from starBase by at least three prediction algorithms with readNum> = 1 and biological complexity > = 1. (TXT) [file pone.0069719.s003.txt]

hsa-miR-376a-5p	1749	2020	3480	7322	10656	22887	51341	54014	55740
hsa-miR-106a	351	392	599	659	663	687	757	861	1026	1272	1398	1655	1850	1869	1871	1948	1959	2004	2043	2045	2115	2152	2549	2799	3037	3659	3716	3838	3927	4090	4189	4204	4217	4781	4862	5048	5063	5090	5140	5214	5295	5311	5316	5534	5567	5738	5775	5814	5869
hsa-miR-200a	867	1398	1810	1845	1871	2045	2296	2627	4330	4801	5250	5515	5567	6008	6009	6310	6421	6477	6777	6830	7020	7528	7803	7913	8473	8660	8675	9759	10092	10336	10424	10472	10857	23035	23063	23122	23522	51663	57556	57609	79817	79832	79966	84919	85458	91746	92305	117143	153830
hsa-miR-434-5p	0
hsa-miR-129	405	677	814	1746	2033	4781	5099	6198	6541	6657	6659	7529	7803	7884	9441	10818	23350	23389	23633	25777	54796	55450	55870	57532	57700	57862	60436	83607	84656	85451	94241	116113	122525	144455	153090	375056
hsa-miR-200b	390	396	1105	1399	1843	1871	1902	1948	2114	2245	2290	2294	2800	3149	3725	4087	4217	4884	5090	5099	5515	5569	5728	5879	6310	6383	6722	7003	7020	7321	7532	8087	8204	8767	8910	9647	9669	9782	9925	10140	10186	10409	10608	10801	10818	11266	22864	23001	23011
hsa-miR-433-5p	0
hsa-miR-125a	1112	1912	1978	2101	2650	3149	4241	4520	4661	5045	5713	6310	7227	7405	9525	9545	9771	10057	11052	11176	23351	23633	23677	25988	26507	29946	51307	51499	51762	51809	54732	54910	55262	55671	57205	64118	64708	79137	84787	90427	91608	94241	117248	119504	124930	128338	146050	389421
hsa-miR-20a	351	392	595	599	659	663	687	757	861	901	1026	1130	1272	1398	1655	1783	1850	1859	1869	1871	1901	1948	1959	2004	2043	2045	2107	2115	2145	2146	2152	2182	2294	2549	2799	3037	3659	3716	3838	3927	4090	4189	4204	4215	4217	4241	4520	4661	4681
hsa-miR-27a	136	377	648	861	865	900	1040	1385	1435	1545	2020	2063	2070	2591	3206	3213	3223	3949	4090	4724	4781	5454	5501	5534	5682	5738	6533	6769	7009	7068	7538	8050	8570	8648	8703	9217	9282	9306	9480	9532	9683	9975	10105	10150	10253	10513	10525	10802	11200
hsa-miR-32	133	463	526	546	610	1310	1824	1825	1847	1871	1901	2290	2627	2800	2802	3096	3344	3638	3655	3685	3720	3749	3799	4092	4170	4189	4209	4287	4430	4747	4781	4857	4905	5048	5077	5306	5581	5980	6310	6383	6416	6548	6659	6744	7003	7050	7110	7204	7360
hsa-miR-1	595	1021	1266	1655	1875	1948	1951	3192	3336	3720	3796	4084	5048	5217	5612	5725	6238	6526	6643	6844	7184	8570	8683	8939	8943	9948	10521	11215	11235	22862	23032	23369	27095	28964	51808	54778	54855	56913	57181	57580	79886	83543	84271	132789	147179	152006	161742	168850	222553
hsa-miR-373	351	595	694	861	1398	1869	1871	1894	1948	2332	2477	3660	4800	5090	5214	5311	5324	5326	5534	5567	5813	5814	5887	5931	7023	7048	7182	7465	7586	8675	8754	8766	8798	9792	9821	9848	10009	10379	10628	11334	22884	23035	23119	23173	23261	23358	23414	23503	23506
hsa-let-7e	58	154	571	586	687	894	993	997	1108	1284	1843	1846	1875	2628	2787	3480	4084	4893	5903	5962	6004	6319	6574	6809	7057	7341	7402	8085	8091	8243	8491	9069	9306	9421	9448	9543	9580	9706	9757	9825	9860	9925	10201	10234	10336	10513	10642	10643	10857
hsa-miR-370	1026	1654	3767	5063	6310	6666	11176	54926	55654	80155	92558
hsa-miR-200c	390	396	1105	1399	1843	1871	1902	1948	2114	2245	2290	2294	2800	3149	3725	4217	4884	5090	5099	5515	5569	5728	5879	6310	6383	6722	7003	7020	7320	7321	7532	8087	8204	8767	8910	9647	9669	9782	9839	9925	10140	10186	10409	10801	10818	11266	22864	23001	23011
hsa-miR-23b	331	463	549	595	900	905	1182	1665	2526	3192	3200	4026	4090	4747	4781	4883	5154	5500	5569	5814	6304	6310	6397	6567	6777	6789	7050	7321	7336	8030	8452	8660	8728	8854	9069	9857	10042	10105	10130	10253	10282	10472	10491	10664	22919	22924	23158	23186	23261
hsa-miR-19b-2	115	310	388	392	526	659	694	894	1271	1362	1389	1654	1783	1837	1948	2004	2069	2182	2295	2318	2764	2870	3231	3251	3658	3720	3759	3815	4026	4090	4154	4171	4204	4781	4943	5209	5216	5316	5412	5529	5551	5567	5660	5728	5793	5869	5932	6249	6310
hsa-miR-145	71	1021	1073	1399	1944	2070	2730	4171	5090	5636	6530	6651	8407	9152	9372	9877	10092	10103	10276	10625	10818	11345	22849	23119	23185	27250	29843	54813	55119	55664	56704	57018	57522	57532	65264	65986	79768	79832	81609	114823	149371	167153	221079	221833	256435	282991
hsa-miR-130a	392	526	659	694	757	805	1026	1435	1948	2004	2069	2182	2295	2319	2487	2764	3097	3202	3213	3224	3231	3251	3720	3815	4090	4154	4204	4293	4297	4781	5048	5063	5209	5562	5660	5728	5775	5793	5869	5932	6249	6310	6513	6659	6874	7227	7322	7465	7764
hsa-miR-101	153	547	607	783	1810	1843	2146	2782	2821	3182	3267	3400	3925	4001	4613	4781	5048	5090	5581	5814	5868	5931	5980	6310	6505	6602	6782	6789	7068	7319	7321	7322	7572	7764	8289	8473	8500	8726	8835	8879	9139	9209	9231	9425	9761	9825	9849	9857	9889
hsa-miR-16	53	93	160	396	403	463	595	596	599	813	830	862	894	898	905	993	1145	1362	1399	1783	1800	1871	1896	2020	2247	2258	2773	2800	3037	3068	3200	3206	3224	3720	3749	3798	4076	4090	4092	4152	4216	4293	4641	4643	4775	4779	5045	5048	5090
hsa-miR-520h	3716	5925	10628	153222
hsa-miR-17-5p	351	392	595	599	659	663	687	757	861	901	1026	1272	1398	1655	1783	1850	1859	1869	1871	1901	1948	1959	2004	2043	2045	2107	2115	2145	2146	2152	2182	2549	2799	3037	3659	3716	3838	3927	4090	4189	4204	4215	4217	4241	4520	4661	4681	4781	4862
hsa-miR-15	93	160	396	403	463	595	596	599	813	830	862	894	898	905	993	1021	1145	1362	1399	1783	1800	1871	1896	2020	2247	2258	2773	2800	3037	3068	3200	3206	3224	3720	3749	3798	3800	4076	4090	4092	4152	4216	4641	4643	4775	5045	5048	5090	5128
hsa-miR-10b	71	2802	3021	3200	3213	5048	5814	5911	6651	7022	7074	9267	9857	10818	23321	26528	29761	54407	55084	55294	57472	65267	84085	195828	375323	375612
hsa-miR-431	4089	11278	23261
hsa-let-7c	58	154	571	586	687	894	993	997	1108	1284	1843	1846	1875	2628	2787	3480	4084	4893	5903	5962	6004	6319	6574	6809	6836	7057	7341	7402	8085	8091	8243	8491	9069	9306	9421	9448	9543	9580	9757	9825	9860	9880	9925	10201	10234	10336	10642	10643	10857
hsa-miR-199a**	5128	9945	10472	23235	57569	60436	121536
hsa-miR-125b	1912	1978	2101	2650	3149	4241	4520	4661	5045	6310	7227	7405	8879	9525	9545	9771	11052	11176	23351	23633	23677	25946	25988	26507	29946	51307	51499	51762	51809	54732	54910	55671	57205	64118	64375	64708	79137	84787	90427	90627	94241	117248	119504	124930	128338	146050	389421
hsa-miR-375	3200	3640	5775	6018	6666	63035	79602
hsa-miR-24	490	599	1027	3014	3638	3839	5352	5738	5813	5869	6045	6745	6877	7150	7764	7789	7855	8303	8445	8614	9028	9191	10018	10228	10389	10560	11040	11313	23080	26249	27244	54620	54788	55573	57472	57704	57826	64599	80320	84159	90007	90196	114785	152559	205717	389136	494470
hsa-miR-124a	0
hsa-miR-106b	351	392	595	599	659	663	687	757	861	901	1026	1130	1272	1398	1655	1783	1850	1859	1869	1871	1901	1948	1959	2004	2043	2045	2107	2115	2145	2146	2152	2182	2294	2549	2764	2799	3037	3659	3696	3716	3838	3927	4090	4189	4204	4215	4217	4241	4520
hsa-miR-133b	396	2296	5217	5457	5515	6570	6602	6659	7703	8407	10054	10159	10493	10952	11198	22863	22903	22908	27244	29956	54812	54861	55585	117584	123606	147179	148867
hsa-miR-103-1	27	93	830	862	898	1021	1105	1455	1783	1896	1952	1983	2247	2258	2799	3181	3749	3798	3915	4090	4134	4154	4739	4763	5045	5140	5411	5527	5814	5818	6197	6575	6605	6877	7049	7163	7533	7552	7832	8473	8660	8851	8924	8945	9110	9169	9371	9493	9575
hsa-miR-126**	0
hsa-miR-133	0
hsa-let-7b	58	92	154	571	586	687	894	993	1108	1282	1284	1843	1875	2043	2628	2787	3480	4084	4893	5869	5903	5962	6004	6319	6574	6809	6836	7057	7341	7402	8085	8091	8243	8491	9069	9306	9421	9448	9543	9580	9757	9825	9860	9880	9925	10201	10234	10336	10642
hsa-miR-199b	93	182	1196	1654	2045	5013	5887	6008	6009	6303	6789	8087	9258	9480	9894	10472	10861	11282	23105	26278	26994	55327	55719	56889	57136	57556	80013	81539	201627	257397	285704
hsa-miR-143	27	120	1831	2737	3202	3845	4094	5110	5775	6567	6885	7879	8048	8543	9445	9728	10285	22828	51320	55084	57679	58487	64282	64795	80312	81558	84295
hsa-miR-138	1871	3021	5326	6659	7803	7913	10891	10979	23142	23741	25942	29843	54910	55968	57215	64769	90196	140710	221037
hsa-miR-20	0
hsa-miR-434-3p	0
hsa-miR-126	0
hsa-miR-136	331	805	1869	2107	3226	5090	5814	5887	22887	51454	80155	136319	374655
hsa-miR-29b-1	0
hsa-miR-29a	405	493	808	858	894	905	1196	1282	1284	1310	1788	1831	1839	1998	3157	3638	3640	3658	4084	4170	4613	5565	5813	5980	6018	6310	6497	6683	6993	7280	7538	7837	8493	8853	8936	9470	9869	9894	9924	9925	9991	10000	10116	10238	10933	11278	22849	23013	23135
hsa-let-7	0
hsa-miR-192	23633	51278	253260
hsa-miR-223	324	560	865	868	1272	1894	2152	2181	3572	4603	4781	5326	5624	5955	6670	9517	10231	10890	22828	22883	23047	23279	23429	26057	26147	27154	27173	27347	51762	53944	58526	64641	80196	136319	255919	284403
hsa-let-7g	58	154	571	586	687	894	993	1108	1282	1284	1846	1875	2043	2628	2787	3205	3480	4084	4893	5903	5962	6004	6319	6574	6809	7057	7402	8085	8091	8243	8491	9069	9306	9421	9448	9543	9580	9757	9860	9925	10201	10234	10336	10642	10643	10857	11046	11334	22795
hsa-miR-9	210	1455	2020	2591	2805	2926	3337	3344	3400	3759	3916	4000	4074	4641	4643	5609	5813	5903	6434	6570	7837	8030	8243	8273	8289	8445	8817	9261	9480	9774	9819	10420	10424	10493	10513	10552	10560	10847	11167	22795	22893	23012	23119	23429	23463	25942	26190	27086	27342
hsa-miR-372	351	595	659	694	861	1398	1869	1871	1894	1948	2764	3660	3764	3838	4800	5090	5214	5217	5311	5326	5465	5534	5567	5813	5814	5887	5931	6310	6645	7023	7182	7465	7586	7879	8408	8675	8766	8798	9848	9925	10009	10018	10628	10721	11334	22862	22884	23035	23119
hsa-miR-124	391	604	894	1317	1654	1746	1827	1871	2004	2737	2771	3096	3710	3840	3915	4090	4833	5725	5780	5795	5870	5912	6239	6319	6856	7091	7431	7456	7832	7855	8048	8087	8220	8543	9341	9513	9766	9889	9908	9945	9991	10018	10042	10194	10424	10558	10818	23062	23463
hsa-let-7a	58	154	571	586	687	894	993	997	1108	1284	1843	1846	1875	2628	2787	3480	4084	4893	5903	5962	6004	6319	6574	6809	6836	7057	7402	8085	8091	8243	8491	9069	9306	9421	9448	9543	9580	9757	9825	9860	9880	9925	10201	10234	10336	10642	10643	10857	11046
hsa-miR-133a	396	2296	5217	5457	5515	6570	6602	6659	7703	8407	10054	10159	10493	10952	11198	22863	22903	22908	27244	29956	54812	54861	55585	117584	123606	147179	148867	205327
hsa-miR-155	560	571	1051	1901	2020	3720	6304	6670	7465	7716	9683	10472	10765	23118	23774	25948	57472	57532	83990	114991	161742	221079	253461	284058
hsa-miR-196	571	586	808	993	1027	2045	2627	3202	3205	3216	3224	3759	4204	4893	5903	5962	7182	8091	8491	9306	9857	9860	10234	10642	10643	22847	23369	23457	23554	51361	51633	53335	54471	55216	55432	55719	56261	57003	57722	64089	79822	83990	84919	85364	122809	143425	171546	200933
hsa-miR-378	25853
hsa-miR-23a	331	463	549	595	900	905	1182	1665	2526	3192	3200	4026	4090	4747	4781	4883	5154	5500	5569	5814	6304	6310	6397	6567	6777	6789	7050	7321	7336	8030	8452	8660	8728	8854	9069	9857	10007	10042	10105	10130	10253	10282	10472	10491	10664	22919	22924	23158	23186
hsa-miR-15b	93	160	396	403	463	595	596	599	813	830	862	894	898	905	993	1145	1362	1399	1783	1800	1871	1896	2020	2247	2258	2773	2800	3037	3068	3200	3206	3224	3720	3749	3798	3799	4076	4090	4092	4152	4216	4641	4643	4775	5045	5048	5090	5128	5292
hsa-miR-181b	93	481	490	677	801	1362	1385	1654	1974	2020	2201	2627	2649	2821	3207	3224	3845	4092	4131	4215	4853	5074	5412	5500	5629	5814	6310	6319	6400	6432	7078	7184	7320	7529	7532	7546	8036	8434	8473	8535	8766	9441	9455	9480	9510	9698	9732	9847	9975
hsa-miR-98	58	154	571	586	687	993	1108	1282	1284	1846	1875	2628	2787	3480	3670	4084	4893	5903	5962	6004	6319	6574	6809	6836	7057	7402	8085	8091	8243	8491	9069	9306	9421	9448	9543	9580	9706	9757	9860	9880	9925	10201	10234	10336	10620	10642	10643	10857	11046
hsa-miR-433	1351	1385	2063	3096	3097	3202	5534	5814	5885	8243	9320	23131	26122	54014	54928	55161	55296	55749	56270	84896	154807	253943	376940
hsa-miR-127	0
hsa-miR-222	378	405	648	1027	1955	2114	2332	2353	2477	2821	2960	3226	3344	3491	4801	5534	6310	7078	8289	9217	9765	9783	10979	22849	22887	22911	23023	23126	25777	25853	27113	29116	51465	51701	55573	55614	58497	58524	64864	80018	80031	84919	90427	143279	166968	171546	204851	375056	387338
hsa-miR-141	0
hsa-miR-1b	595	1021	1266	1655	1875	1948	1951	3192	3336	3720	3796	4084	5048	5217	5612	5725	6238	6526	6643	6844	7184	8570	8683	8939	8943	9948	10521	11215	11235	22862	23032	23369	27095	28964	51808	54778	54855	56913	57181	57580	79886	83543	84271	132789	147179	152006	161742	168850	222553
hsa-miR-10a	71	2802	3021	3200	3213	5048	5814	5911	6651	7022	7074	8723	9267	9857	10818	23321	26528	29761	54407	54464	55084	55294	56261	57472	65267	84085	144455	195828	375323	375612
hsa-miR-21	1021	3592	4092	4154	5093	6497	6602	7078	7844	8535	10294	10735	22878	23394	23512	26148	27161	27250	55057	55432	55603	55970	56704	57162	57459	57472	64795	79018	80218	89890	130507	171389	195828	255967
hsa-miR-210	1944	4884
hsa-miR-140	182	1837	1871	2254	3189	3344	3949	4139	5501	6533	6643	6659	6782	7525	7871	8087	8473	8614	8648	8936	9653	9734	9819	10181	10664	10787	10890	23554	51126	51564	54329	55122	55970	57532	65986	79768	149986	161742	168850	200933
hsa-miR-34	0
hsa-miR-26a	133	894	1021	1386	1612	1657	1983	2181	2617	2668	3202	3205	3720	4086	4124	4131	4144	4204	4534	4628	5074	5534	5728	5813	5955	6421	6732	6782	7321	7326	7764	7803	8030	8034	9231	9275	9317	9377	9882	9908	9958	9960	10140	10231	10294	10472	10613	10776	10838
hsa-miR-148	688	1105	1435	1820	1948	2294	2319	2619	2764	2923	3224	4241	4293	4297	4520	4661	5500	5621	5728	6513	6874	7184	7529	7764	8065	8087	8091	8165	8851	9149	9191	9295	9334	9444	9456	9673	9728	9761	10389	10728	10776	11176	22838	22870	22903	23012	23097	23131	23204
hsa-miR-150	1859	2033	5036	5355	5573	7227	7786	8048	8543	8728	23071	51307	56889	57659	79602	79893	114785	117143
hsa-miR-122a	0
hsa-miR-29	0
hsa-miR-29c	405	493	808	858	894	905	1021	1196	1282	1284	1310	1788	1831	1839	1998	3157	3638	3640	3658	4084	4170	4613	5565	5813	5980	6018	6310	6497	6683	6993	7280	7538	7832	7837	8493	8853	8936	9470	9869	9894	9924	9925	9991	10000	10116	10238	10765	10933	11278
hsa-miR-132	53	93	663	672	813	1112	1398	1809	1852	1875	2631	3015	4204	4781	4800	5594	5912	5921	6310	6659	6660	7532	8087	8125	8682	8831	8899	9743	10175	10294	10472	10914	23168	23261	23369	26520	51029	51320	54014	54796	55209	55676	55727	57556	57575	58155	79647	84640	85464
hsa-miR-221	378	405	648	1027	1955	2114	2332	2353	2477	2821	2960	3226	3344	3491	4801	5534	6047	6310	7078	8289	9217	9765	9783	10979	22849	22887	22911	23023	23126	25777	25853	27113	29116	51465	51701	55573	55614	58497	58524	64864	80018	80031	84919	90427	91947	143279	166968	171546	204851
hsa-miR-433-3p	0
hsa-miR-30a-3p	40	160	490	607	646	687	726	800	817	829	865	1105	1452	1808	1820	1951	2054	2290	2487	2697	2729	2771	2965	3667	3716	4094	4212	4217	4218	4297	4605	4734	4747	4781	4801	4929	5054	5074	5217	5305	5326	5411	5534	5612	5713	5738	5912	5915	6359
hsa-miR-130	0
hsa-miR-224	1654	1944	2070	2239	3021	4089	4090	4702	6434	7855	9493	9867	10150	11176	11198	22992	23239	23633	26122	51029	51571	54676	57510	64925	79893	121665	126526	153222	169200
hsa-miR-206	595	1021	1266	1649	1655	1875	1948	1951	3192	3336	3720	3796	4084	5048	5217	5612	5725	6238	6526	6643	6844	7184	8570	8683	8939	8943	9044	9810	9948	10153	10521	10608	11215	11235	22862	23005	23032	23035	23321	23369	27095	27250	28964	51495	51808	54602	54778	54855	55327
hsa-miR-122	808	3915	4154	7862	8030	8428	23774	25932	27327	28964	79365	84232	84823	360023
hsa-miR-189	0
hsa-miR-34a	595	835	1105	1871	1875	2319	2619	2764	4613	4851	5156	5569	6237	6570	6844	7163	7342	8682	8936	9134	9253	9306	10389	10424	10493	10521	11176	23012	23126	23168	23173	23261	23390	23528	23659	26047	26575	28514	51107	51320	54329	55204	55529	57458	64746	79718	79776	81537	83648
hsa-miR-214	1021	1399	3068	3069	3619	4076	5048	5099	5292	5814	5869	6197	6533	7091	7341	8660	8721	9317	9361	9880	9927	9960	10138	10618	11176	11329	22893	23089	25980	29934	50488	51307	51552	51571	54926	55262	59343	79269	80155	81572	83607	136319	149041	153396	160760
hsa-miR-26	0
hsa-miR-92-2	133	463	526	546	610	1310	1824	1825	1847	1871	1901	2290	2627	2800	2802	3096	3344	3638	3685	3720	3749	3799	4092	4170	4189	4209	4747	4781	4857	4905	5048	5077	5306	5581	5980	6310	6383	6416	6548	6659	6744	7003	7050	7110	7204	7360	7813	7832	8303
hsa-miR-181	0
hsa-miR-20b	351	392	595	599	659	663	687	757	861	901	1026	1272	1398	1655	1783	1850	1859	1869	1871	1901	1948	1959	2004	2043	2045	2107	2115	2145	2146	2152	2182	2294	2549	2799	3037	3659	3716	3838	3927	4090	4189	4204	4215	4217	4681	4781	4862	5048	5051
hsa-miR-27b	136	377	648	861	865	900	1040	1385	1435	1545	1993	2020	2035	2063	2070	2591	3206	3213	3223	3949	4090	4724	4781	5454	5501	5534	5682	5738	6533	6769	7009	7068	7538	8050	8570	8648	8703	9217	9282	9306	9480	9532	9683	9975	10105	10150	10253	10513	10525
hsa-miR-23	0
hsa-miR-107	93	830	862	898	1021	1105	1455	1783	1896	1952	1983	2247	2258	2799	3181	3749	3798	3915	4134	4154	4739	4763	5045	5140	5411	5527	5565	5814	5818	6197	6575	6605	6877	7049	7163	7533	7552	7832	8473	8660	8851	8924	8945	9110	9169	9371	9493	9575	9683
hsa-miR-19a	115	310	388	392	526	595	659	694	801	894	1271	1362	1389	1654	1783	1837	1948	2004	2069	2182	2295	2318	2764	2870	3231	3251	3658	3720	3759	3815	4026	4090	4154	4171	4204	4781	4943	5209	5216	5316	5412	5529	5551	5567	5660	5728	5793	5869	5932
hsa-miR-29b	405	493	808	858	894	905	1196	1282	1284	1310	1788	1831	1839	1998	3157	3638	3640	3658	4084	4170	4613	5565	5813	5980	6018	6310	6497	6683	6993	7280	7422	7538	7832	7837	8493	8853	8936	9295	9470	9869	9894	9924	9925	9991	10000	10116	10238	10765	10933
[truncated: 206 more columns]
